# Supplementary material for: Echoes from northern Iberia: distribution, ecology, genetics, and identification of Asturian cicadas (Hemiptera: Cicadidae)
Source: J Insect Sci. 2026 Jun 30;26(3):ieag065. doi: 10.1093/jisesa/ieag065 (PMC13387362; doi:10.1093/jisesa/ieag065)
Supplement: ieag065_Supplementary_Data [file ieag065_supplementary_data.zip]

Archive with 7 entries (7 files):
- Supplementary_Material_3._Identification.docx
- Titles_of_Supplementary.docx
- Appendix_1_&_2.docx
- Supplementary Material 1.docx
- Supplementary Material 4.jpg
- Supplementary Material 5.jpg
- Supplementary_Material_2._Records_Cicada_Asturias.xlsx
