# Supplementary material for: Echoes from northern Iberia: distribution, ecology, genetics, and identification of Asturian cicadas (Hemiptera: Cicadidae)
Source: J Insect Sci. 2026 Jun 30;26(3):ieag065. doi: 10.1093/jisesa/ieag065 (PMC13387362; doi:10.1093/jisesa/ieag065)
Supplement: ieag065_Supplementary_Data [file ieag065_supplementary_data.zip › Supplementary_Material_2._Records_Cicada_Asturias.xlsx]

## Sheet: Information
	This is the Supplementary Material 1 for the work Echoes from northern Iberia: distribution, ecology, genetics and identification of asturian cicadas (Hemiptera: Cicadidae) Jairo Robla*, Vera L. Nunes, Iván Orois, Martiño Cabana, Jorge Rodríguez-Pérez, Omar Sánchez & Saúl R. Rodríguez For Journal of Insect Science

## Sheet: New Cicada records Asturias
Species	Locality	Provinve	UTM Square	Lat	Long	Date	Observer
Cicada orni	Santianes, Tineo	Asturias	29TQH19	43.2951	-6.38471	2025-07-25	Own data
Cicada orni	Santianes, Tineo	Asturias	29TQH19	43.2914	-6.36975	2025-07-25	Own data
Cicada orni	Soutu, Tineo	Asturias	29TQH19	43.2952	-6.37608	2025-07-15	Own data
Cicada orni	Soutu, Tineo	Asturias	29TQH19	43.293	-6.37058	2025-07-25	Own data
Cicada orni	Soutu, Tineo	Asturias	29TQH19	43.2952	-6.37569	2025-07-15	Own data
Cicada orni	Soutu, Tineo	Asturias	29TQH19	43.2959	-6.37519	2025-07-15	Own data
Cicada orni	Soutu, Tineo	Asturias	29TQH19	43.2955	-6.38639	2025-07-25	Own data
Cicada orni	Soutu, Tineo	Asturias	29TQH19	43.292	-6.37189	2025-07-25	Own data
Cicada orni	Soutu, Tineo	Asturias	29TQH19	43.2955	-6.38169	2025-07-28	Own data
Cicada orni	Soutu, Tineo	Asturias	29TQH19	43.2939	-6.37394	2023-07-14	Own data
Cicadetta sp.	A Mesa, Grandas de Salime	Asturias	29TPH78	43.2233	-6.83692	2025-06-23	Own data
Cicadetta sp.	Berducedo, Allande	Asturias	29TPH79	43.2457	-6.80361	2025-06-23	Own data
Cicadetta sp.	Courias, Cangas del Narcea	Asturias	29TQH08	43.2024	-6.53257	2025-07-23	Own data
Cicadetta sp.	Degaña	Asturias	29TPH95	42.9364	-6.5531	2025-07-15	Own data
Cicadetta sp.	Degaña	Asturias	29TPH95	42.9365	-6.5532	2025-07-06	Jesús Rodríguez Rodríguez
Cicadetta sp.	Grandas de Salime	Asturias	29TPH78	43.1812	-6.87626	2025-07-16	Own data
Cicadetta sp.	Grandas de Salime	Asturias	29TPH78	43.1947	-6.87853	2025-07-16	Own data
Cicadetta sp.	Morea, Aller	Asturias	30TTN77	43.1129	-5.7318	2023-08-01	Own data
Cicadetta sp.	Parana, Lena	Asturias	30TTN77	43.0979	-5.72088	2023-06-01	Own data
Cicadetta sp.	Parana, Lena	Asturias	30TTN77	43.0954	-5.72664	2023-07-04	Own data
Cicadetta sp.	Parana, Lena	Asturias	30TTN77	43.0951	-5.73104	2023-07-04	Own data
Cicadetta sp.	Parana, Lena	Asturias	30TTN77	43.0951	-5.73104	2023-07-04	Own data
Cicadetta sp.	Parana, Lena	Asturias	30TTN77	43.0951	-5.73104	2023-07-04	Own data
Cicadetta sp.	Parana, Lena	Asturias	30TTN77	43.0966	-5.73035	2023-07-04	Own data
Cicadetta sp.	Parana, Lena	Asturias	30TTN77	43.0976	-5.72771	2023-07-04	Own data
Cicadetta sp.	Parana, Lena	Asturias	30TTN77	43.0845	-5.74021	2023-06-28	Own data
Cicadetta sp.	Parana, Lena	Asturias	30TTN77	43.0839	-5.73475	2023-06-28	Own data
Cicadetta sp.	Parana, Lena	Asturias	30TTN77	43.084	-5.73521	2023-06-28	Own data
Cicadetta sp.	Parana, Lena	Asturias	30TTN77	43.084	-5.73812	2023-06-28	Own data
Cicadetta sp.	Parana, Lena	Asturias	30TTN77	43.084	-5.74002	2023-06-28	Own data
Cicadetta sp.	Parana, Lena	Asturias	30TTN77	43.0818	-5.73446	2023-06-30	Own data
Cicadetta sp.	Parana, Lena	Asturias	30TTN77	43.084	-5.73337	2023-06-30	Own data
Cicadetta sp.	Parana, Lena	Asturias	30TTN77	43.0857	-5.7365	2023-07-03	Own data
Cicadetta sp.	Payares, Lena	Asturias	30TTN76	42.9962	-5.78652	2023-07-06	Own data
Cicadetta sp.	San Emiliano, Allande	Asturias	29TPH79	43.2513	-6.83984	2025-06-23	Own data
Cicadetta sp.	Santa Eulalia, Onís	Asturias	30TUP40	43.353	-4.97053	2024-05-31	Own data
Cicadetta sp.	Zarréu, Degaña	Asturias	29TQH06	42.9667	-6.4964	2025-06-21	Jesús Rodríguez Rodríguez
Tettigettalna argentata	Bergame, Cangas del Narcea	Asturias	29TPH97	43.1262	-6.62157	2025-07-16	Own data
Tettigettalna argentata	Cecos, Ibias	Asturias	29TPH76	43.0195	-6.85084	2025-07-25	Own data
Tettigettalna argentata	Columbiello, Lena	Asturias	30TTN77	43.1359	-5.81402	2023-06-23	Own data
Tettigettalna argentata	Columbiello, Lena	Asturias	30TTN77	43.136	-5.81392	2023-06-28	Own data
Tettigettalna argentata	Columbiello, Lena	Asturias	30TTN78	43.1428	-5.81174	2023-07-07	Own data
Tettigettalna argentata	Courias, Cangas del Narcea	Asturias	29TQH08	43.2024	-6.53263	2025-07-23	Own data
Tettigettalna argentata	Courias, Cangas del Narcea	Asturias	29TQH08	43.2022	-6.53437	2025-07-10	Own data
Tettigettalna argentata	Courias, Cangas del Narcea	Asturias	29TQH08	43.2026	-6.53214	2025-07-14	Own data
Tettigettalna argentata	Degaña	Asturias	29TPH95	42.9376	-6.57599	2025-07-12	Own data
Tettigettalna argentata	Degaña	Asturias	29TPH95	42.9376	-6.57599	2025-07-12	José Luis Álvarez Fernández and Alba López Secades
Tettigettalna argentata	Degaña	Asturias	29TQH05	42.9362	-6.54868	2025-07-15	Own data
Tettigettalna argentata	Degaña	Asturias	29TPH95	42.9368	-6.55832	2025-07-15	Own data
Tettigettalna argentata	Grandas de Salime	Asturias	29TPH78	43.1943	-6.88039	2025-07-16	Own data
Tettigettalna argentata	Grandas de Salime	Asturias	29TPH78	43.194	-6.88094	2025-07-16	Own data
Tettigettalna argentata	Grandas de Salime	Asturias	29TPH78	43.2215	-6.85652	2025-07-16	Own data
Tettigettalna argentata	Grandas de Salime	Asturias	29TPH78	43.2215	-6.8561	2025-07-16	Own data
Tettigettalna argentata	Grandas de Salime	Asturias	29TPH78	43.2308	-6.85694	2025-07-16	Own data
Tettigettalna argentata	Grandas de Salime	Asturias	29TPH78	43.2006	-6.85962	2024-08-16	Own data
Tettigettalna argentata	Grandas de Salime	Asturias	29TPH78	43.2068	-6.85075	2024-08-16	Own data
Tettigettalna argentata	Grandas de Salime	Asturias	29TPH78	43.1891	-6.8784	2024-08-16	Own data
Tettigettalna argentata	Grandas de Salime	Asturias	29TPH78	43.1789	-6.88264	2024-08-16	Own data
Tettigettalna argentata	Grandas de Salime	Asturias	29TPH78	43.1811	-6.87799	2025-07-16	Own data
Tettigettalna argentata	Grandas de Salime	Asturias	29TPH78	43.179	-6.88524	2025-07-16	Own data
Tettigettalna argentata	Grandas de Salime	Asturias	29TPH78	43.1805	-6.88497	2025-07-16	Own data
Tettigettalna argentata	Grandas de Salime	Asturias	29TPH78	43.1848	-6.88166	2025-07-16	Own data
Tettigettalna argentata	Grandas de Salime	Asturias	29TPH78	43.1889	-6.8786	2025-07-16	Own data
Tettigettalna argentata	Grandas de Salime	Asturias	29TPH78	43.1891	-6.87847	2025-07-16	Own data
Tettigettalna argentata	Grandas de Salime	Asturias	29TPH78	43.1905	-6.87822	2025-07-16	Own data
Tettigettalna argentata	Grandas de Salime	Asturias	29TPH78	43.1908	-6.87917	2025-07-16	Own data
Tettigettalna argentata	Grandas de Salime	Asturias	29TPH78	43.1918	-6.87941	2025-07-16	Own data
Tettigettalna argentata	Grandas de Salime	Asturias	29TPH78	43.192	-6.87918	2025-07-16	Own data
Tettigettalna argentata	Grandas de Salime	Asturias	29TPH78	43.1923	-6.87888	2025-07-16	Own data
Tettigettalna argentata	Grandas de Salime	Asturias	29TPH78	43.1925	-6.87866	2025-07-16	Own data
Tettigettalna argentata	Grandas de Salime	Asturias	29TPH78	43.1925	-6.87864	2025-07-16	Own data
Tettigettalna argentata	Grandas de Salime	Asturias	29TPH78	43.1928	-6.87832	2025-07-16	Own data
Tettigettalna argentata	Grandas de Salime	Asturias	29TPH78	43.1933	-6.87777	2025-07-16	Own data
Tettigettalna argentata	Grandas de Salime	Asturias	29TPH78	43.1933	-6.87777	2025-07-16	Own data
Tettigettalna argentata	Grandas de Salime	Asturias	29TPH78	43.1935	-6.87758	2025-07-16	Own data
Tettigettalna argentata	Grandas de Salime	Asturias	29TPH78	43.1938	-6.87738	2025-07-16	Own data
Tettigettalna argentata	Grandas de Salime	Asturias	29TPH78	43.1939	-6.87736	2025-07-16	Own data
Tettigettalna argentata	Grandas de Salime	Asturias	29TPH78	43.1947	-6.87944	2025-07-16	Own data
Tettigettalna argentata	Illano, San Martín de Oscos	Asturias	29TPH69	43.2978	-6.91903	2025-07-25	Own data
Tettigettalna argentata	Lago, Allande	Asturias	29TPH89	43.2505	-6.73517	2025-07-16	Own data
Tettigettalna argentata	Las Puentes, Lena	Asturias	30TTN77	43.0645	-5.77354	2023-07-06	Own data
Tettigettalna argentata	Las Puentes, Lena	Asturias	30TTN77	43.0835	-5.7762	2023-07-07	Own data
Tettigettalna argentata	Las Puentes, Lena	Asturias	30TTN77	43.0864	-5.75727	2023-07-07	Own data
Tettigettalna argentata	Las Puentes, Lena	Asturias	30TTN77	43.0856	-5.75629	2023-07-07	Own data
Tettigettalna argentata	Linares, Allande	Asturias	29TPH98	43.2254	-6.55264	2025-07-16	Own data
Tettigettalna argentata	Marentes, Ibias	Asturias	29TPH77	43.081	-6.89003	2024-08-17	Own data
Tettigettalna argentata	Marentes, Ibias	Asturias	29TPH77	43.0661	-6.88139	2025-07-16	Own data
Tettigettalna argentata	Marentes, Ibias	Asturias	29TPH77	43.0752	-6.8843	2025-07-16	Own data
Tettigettalna argentata	Marentes, Ibias	Asturias	29TPH77	43.082	-6.89564	2025-07-16	Own data
Tettigettalna argentata	Nieres, Tineo	Asturias	29TQH19	43.3095	-6.31666	2025-07-21	Own data
Tettigettalna argentata	Nieres, Tineo	Asturias	29TQH19	43.3092	-6.31727	2025-07-21	Own data
Tettigettalna argentata	Nieres, Tineo	Asturias	29TQH19	43.3033	-6.32112	2025-07-21	Own data
Tettigettalna argentata	Nieres, Tineo	Asturias	29TQH19	43.317	-6.30986	2025-07-25	Own data
Tettigettalna argentata	Nieres, Tineo	Asturias	29TQH19	43.3153	-6.31049	2025-07-25	Own data
Tettigettalna argentata	Pesoz, San Martín de Oscos	Asturias	29TPH69	43.2828	-6.90683	2025-07-25	Own data
Tettigettalna argentata	Pesoz, San Martín de Oscos	Asturias	29TPH79	43.2907	-6.90176	2025-07-25	Own data
Tettigettalna argentata	Pezós	Asturias	29TPH79	43.2838	-6.85573	2024-08-06	Own data
Tettigettalna argentata	Pezós	Asturias	29TPH78	43.2433	-6.90547	2025-07-25	Own data
Tettigettalna argentata	Pigüeces, Somiedo	Asturias	29TQH18	43.17	-6.31297	2025-07-04	Own data
Tettigettalna argentata	San Antolín de Ibias, Ibias	Asturias	29TPH77	43.0664	-6.86832	2025-07-16	Own data
Tettigettalna argentata	San Antolín de Ibias, Ibias	Asturias	29TPH77	43.0649	-6.87482	2025-07-16	Own data
Tettigettalna argentata	San Antolín de Ibias, Ibias	Asturias	29TPH77	43.0648	-6.87566	2025-07-16	Own data
Tettigettalna argentata	San Antolín de Ibias, Ibias	Asturias	29TPH77	43.0646	-6.87646	2025-07-16	Own data
Tettigettalna argentata	San Antolín de Ibias, Ibias	Asturias	29TPH76	43.0622	-6.87608	2025-07-16	Own data
Tettigettalna argentata	San Antolín de Ibias, Ibias	Asturias	29TPH76	43.061	-6.87561	2025-07-16	Own data
Tettigettalna argentata	San Antolín de Ibias, Ibias	Asturias	29TPH76	43.0605	-6.87569	2025-07-16	Own data
Tettigettalna argentata	San Antolín de Ibias, Ibias	Asturias	29TPH76	43.0601	-6.87583	2025-07-16	Own data
Tettigettalna argentata	San Antolín de Ibias, Ibias	Asturias	29TPH76	43.0588	-6.8765	2025-07-16	Own data
Tettigettalna argentata	San Antolín de Ibias, Ibias	Asturias	29TPH76	43.0559	-6.87475	2025-07-16	Own data
Tettigettalna argentata	San Antolín de Ibias, Ibias	Asturias	29TPH76	43.0529	-6.87477	2025-07-16	Own data
Tettigettalna argentata	San Antolín de Ibias, Ibias	Asturias	29TPH76	43.055	-6.87648	2025-07-16	Own data
Tettigettalna argentata	San Emiliano, Allande	Asturias	29TPH78	43.2386	-6.83844	2025-07-16	Own data
Tettigettalna argentata	San Emiliano, Allande	Asturias	29TPH78	43.2389	-6.83844	2025-07-16	Own data
Tettigettalna argentata	San Emiliano, Allande	Asturias	29TPH78	43.2393	-6.83845	2025-07-16	Own data
Tettigettalna argentata	San Emiliano, Allande	Asturias	29TPH78	43.2399	-6.8369	2025-07-16	Own data
Tettigettalna argentata	San Emiliano, Allande	Asturias	29TPH79	43.2435	-6.83482	2025-07-16	Own data
Tettigettalna argentata	San Emiliano, Allande	Asturias	29TPH79	43.2445	-6.83562	2025-07-16	Own data
Tettigettalna argentata	San Emiliano, Allande	Asturias	29TPH79	43.2459	-6.83529	2025-07-16	Own data
Tettigettalna argentata	San Emiliano, Allande	Asturias	29TPH78	43.239	-6.83845	2025-07-25	Own data
Tettigettalna argentata	San Emiliano, Allande	Asturias	29TPH78	43.241	-6.83682	2025-07-25	Own data
Tettigettalna argentata	San Emiliano, Allande	Asturias	29TPH79	43.2685	-6.82842	2025-07-25	Own data
Tettigettalna argentata	San Emiliano, Allande	Asturias	29TPH79	43.2763	-6.82071	2025-07-25	Own data
Tettigettalna argentata	San Emiliano, Allande	Asturias	29TPH79	43.2775	-6.8148	2025-07-25	Own data
Tettigettalna argentata	San Martín del Valledor, Allande	Asturias	29TPH88	43.1588	-6.75534	2025-06-26	Own data
Tettigettalna argentata	San Martín del Valledor, Allande	Asturias	29TPH78	43.1678	-6.83373	2025-07-25	Own data
Tettigettalna argentata	San Martín del Valledor, Allande	Asturias	29TPH78	43.1683	-6.83146	2025-07-25	Own data
Tettigettalna argentata	San Martín del Valledor, Allande	Asturias	29TPH78	43.1698	-6.82591	2025-07-25	Own data
Tettigettalna argentata	San Martín del Valledor, Allande	Asturias	29TPH78	43.1674	-6.81221	2025-07-25	Own data
Tettigettalna argentata	San Martín del Valledor, Allande	Asturias	29TPH78	43.1661	-6.8053	2025-07-25	Own data
Tettigettalna argentata	San Martín del Valledor, Allande	Asturias	29TPH78	43.1668	-6.80227	2025-07-25	Own data
Tettigettalna argentata	San Martín del Valledor, Allande	Asturias	29TPH78	43.1672	-6.80038	2025-07-25	Own data
Tettigettalna argentata	San Martín del Valledor, Allande	Asturias	29TPH78	43.1676	-6.79827	2025-07-25	Own data
Tettigettalna argentata	San Martín del Valledor, Allande	Asturias	29TPH78	43.1691	-6.79643	2025-07-25	Own data
Tettigettalna argentata	San Martín del Valledor, Allande	Asturias	29TPH78	43.1736	-6.79292	2025-07-25	Own data
Tettigettalna argentata	San Martín del Valledor, Allande	Asturias	29TPH78	43.1749	-6.78781	2025-07-25	Own data
Tettigettalna argentata	San Martín del Valledor, Allande	Asturias	29TPH88	43.175	-6.78477	2025-07-25	Own data
Tettigettalna argentata	San Martín del Valledor, Allande	Asturias	29TPH88	43.1793	-6.78337	2025-07-25	Own data
Tettigettalna argentata	San Martín del Valledor, Allande	Asturias	29TPH88	43.1872	-6.7769	2025-07-25	Own data
Tettigettalna argentata	San Martín del Valledor, Allande	Asturias	29TPH88	43.1934	-6.76864	2025-07-25	Own data
Tettigettalna argentata	San Pedru Culiema, Cangas del Narcea	Asturias	29TQH09	43.2441	-6.48286	2025-07-24	Own data
Tettigettalna argentata	Sena, Ibias	Asturias	29TPH66	43.0404	-6.93561	2024-06-26	Own data
Tettigettalna argentata	Seroiro, Ibias	Asturias	29TPH77	43.0841	-6.81145	2025-07-16	Own data
Tettigettalna argentata	Seroiro, Ibias	Asturias	29TPH77	43.081	-6.81453	2025-07-16	Own data
Tettigettalna argentata	Seroiro, Ibias	Asturias	29TPH77	43.0781	-6.81859	2025-07-16	Own data
Tettigettalna argentata	Seroiro, Ibias	Asturias	29TPH77	43.0767	-6.81668	2025-07-16	Own data
Tettigettalna argentata	Seroiro, Ibias	Asturias	29TPH77	43.0725	-6.82062	2025-07-16	Own data
Tettigettalna argentata	Seroiro, Ibias	Asturias	29TPH77	43.0725	-6.82379	2025-07-16	Own data
Tettigettalna argentata	Seroiro, Ibias	Asturias	29TPH77	43.0721	-6.82511	2025-07-16	Own data
Tettigettalna argentata	Seroiro, Ibias	Asturias	29TPH77	43.0689	-6.82438	2025-07-16	Own data
Tettigettalna argentata	Seroiro, Ibias	Asturias	29TPH77	43.0677	-6.82691	2025-07-16	Own data
Tettigettalna argentata	Seroiro, Ibias	Asturias	29TPH77	43.0671	-6.82978	2025-07-16	Own data
Tettigettalna argentata	Seroiro, Ibias	Asturias	29TPH77	43.0659	-6.8296	2025-07-16	Own data
Tettigettalna argentata	Seroiro, Ibias	Asturias	29TPH77	43.065	-6.82851	2025-07-16	Own data
Tettigettalna argentata	Seroiro, Ibias	Asturias	29TPH77	43.0634	-6.82788	2025-07-16	Own data
Tettigettalna argentata	Seroiro, Ibias	Asturias	29TPH76	43.0591	-6.82264	2025-07-16	Own data
Tettigettalna argentata	Seroiro, Ibias	Asturias	29TPH76	43.0572	-6.81717	2025-07-16	Own data
Tettigettalna argentata	Seroiro, Ibias	Asturias	29TPH76	43.0572	-6.82539	2025-07-16	Own data
Tettigettalna argentata	Seroiro, Ibias	Asturias	29TPH76	43.0586	-6.83363	2025-07-16	Own data
Tettigettalna argentata	Seroiro, Ibias	Asturias	29TPH76	43.059	-6.83526	2025-07-16	Own data
Tettigettalna argentata	Seroiro, Ibias	Asturias	29TPH76	43.0592	-6.83553	2025-07-16	Own data
Tettigettalna argentata	Seroiro, Ibias	Asturias	29TPH77	43.0625	-6.84298	2025-07-16	Own data
Tettigettalna argentata	Seroiro, Ibias	Asturias	29TPH77	43.0634	-6.84374	2025-07-16	Own data
Tettigettalna argentata	Seroiro, Ibias	Asturias	29TPH77	43.0656	-6.84561	2025-07-16	Own data
Tettigettalna argentata	Seroiro, Ibias	Asturias	29TPH77	43.0669	-6.84709	2025-07-16	Own data
Tettigettalna argentata	Seroiro, Ibias	Asturias	29TPH77	43.0674	-6.84753	2025-07-16	Own data
Tettigettalna argentata	Seroiro, Ibias	Asturias	29TPH77	43.0681	-6.84863	2025-07-16	Own data
Tettigettalna argentata	Seroiro, Ibias	Asturias	29TPH77	43.0672	-6.85698	2025-07-16	Own data
Tettigettalna argentata	Sorriba, Tineo	Asturias	29TQH09	43.2908	-6.43334	2025-06-27	Own data
Tettigettalna argentata	Sorriba, Tineo	Asturias	29TQH09	43.2907	-6.43355	2024-07-14	Own data
Tettigettalna argentata	Soutu, Tineo	Asturias	29TQH19	43.2934	-6.37302	2025-07-25	Own data
Tettigettalna argentata	Soutu, Tineo	Asturias	29TQH19	43.2916	-6.35456	2025-07-25	Own data
Tettigettalna argentata	Soutu, Tineo	Asturias	29TQH19	43.2911	-6.355	2025-07-25	Own data
Tettigettalna argentata	Soutu, Tineo	Asturias	29TQH19	43.2911	-6.3568	2025-07-25	Own data
Tettigettalna argentata	Soutu, Tineo	Asturias	29TQH19	43.2921	-6.37246	2025-07-25	Own data
Tettigettalna argentata	Soutu, Tineo	Asturias	29TQH19	43.2936	-6.37333	2025-07-15	Own data
Tettigettalna argentata	Soutu, Tineo	Asturias	29TQH19	43.2944	-6.37329	2025-07-15	Own data
Tettigettalna argentata	Soutu, Tineo	Asturias	29TQH19	43.296	-6.37545	2025-07-15	Own data
Tettigettalna argentata	Soutu, Tineo	Asturias	29TQH19	43.2937	-6.37367	2025-07-15	Own data
Tettigettalna argentata	Taladrid, Ibias	Asturias	29TPH86	42.9749	-6.73592	2025-07-25	Own data
Tettigettalna argentata	Taladrid, Ibias	Asturias	29TPH85	42.9565	-6.7068	2025-07-25	Own data
Tettigettalna argentata	Tormaleo, Ibias	Asturias	29TPH85	42.9397	-6.73982	2025-07-25	Own data
Tettigettalna argentata	Tubongu, Cangas del Narcea	Asturias	29TQH09	43.2367	-6.51057	2025-06-24	Own data
Tettigettalna argentata	Tubongu, Cangas del Narcea	Asturias	29TQH09	43.2374	-6.51162	2025-06-24	Own data
Tettigettalna argentata	Tubongu, Cangas del Narcea	Asturias	29TQH09	43.2377	-6.51096	2025-07-10	Own data
Tettigettalna argentata	Veigallagar, Cangas del Narcea	Asturias	29TPH87	43.1012	-6.70247	2025-06-24	Own data
Tettigettalna argentata	Veigallagar, Cangas del Narcea	Asturias	29TPH87	43.1011	-6.70256	2025-07-15	Own data
Tettigettalna argentata	Veigallagar, Cangas del Narcea	Asturias	29TPH87	43.1017	-6.70117	2025-07-15	Own data
Tettigettalna argentata	Veigallagar, Cangas del Narcea	Asturias	29TPH87	43.1014	-6.69658	2025-07-15	Own data
Tettigettalna argentata	Veigallagar, Cangas del Narcea	Asturias	29TPH87	43.1035	-6.68562	2025-07-15	Own data
Tettigettalna argentata	Veigallagar, Cangas del Narcea	Asturias	29TPH87	43.1074	-6.6692	2025-07-15	Own data
Tettigettalna argentata	Veigallagar, Cangas del Narcea	Asturias	29TPH87	43.1001	-6.70378	2025-07-16	Own data
Tettigettalna argentata	Veigallagar, Cangas del Narcea	Asturias	29TPH87	43.099	-6.70445	2025-07-16	Own data
Tettigettalna argentata	Veigallagar, Cangas del Narcea	Asturias	29TPH87	43.0988	-6.70491	2025-07-16	Own data
Tettigettalna argentata	Veigallagar, Cangas del Narcea	Asturias	29TPH87	43.0987	-6.70665	2025-07-16	Own data
Tettigettalna argentata	Veigallagar, Cangas del Narcea	Asturias	29TPH87	43.0987	-6.70706	2025-07-16	Own data
Tettigettalna argentata	Veigallagar, Cangas del Narcea	Asturias	29TPH87	43.102	-6.75544	2025-07-16	Own data
Tettigettalna argentata	Veigallagar, Cangas del Narcea	Asturias	29TPH87	43.1022	-6.75718	2025-07-16	Own data
Tettigettalna argentata	Veigallagar, Cangas del Narcea	Asturias	29TPH87	43.1028	-6.76091	2025-07-16	Own data
Tettigettalna argentata	Villarpedre, Grandas de Salime	Asturias	29TPH78	43.1839	-6.85395	2025-07-25	Own data
Tettigettalna argentata	Villarpedre, Grandas de Salime	Asturias	29TPH78	43.1816	-6.85323	2025-07-25	Own data
Tettigettalna argentata	Villarpedre, Grandas de Salime	Asturias	29TPH78	43.1804	-6.85091	2025-07-25	Own data
Tettigettalna argentata	Villarpedre, Grandas de Salime	Asturias	29TPH78	43.1779	-6.85031	2025-07-25	Own data
Tettigettalna argentata	Villarpedre, Grandas de Salime	Asturias	29TPH78	43.1771	-6.84891	2025-07-25	Own data
Tettigettalna argentata	Villarpedre, Grandas de Salime	Asturias	29TPH78	43.1741	-6.84551	2025-07-25	Own data
Tettigettalna argentata	Villarpedre, Grandas de Salime	Asturias	29TPH78	43.1719	-6.84268	2025-07-25	Own data
Tettigettalna argentata	Villarpedre, Grandas de Salime	Asturias	29TPH78	43.1702	-6.83901	2025-07-25	Own data
Tettigettalna argentata	Vitos, Grandas de Salime	Asturias	29TPH68	43.2254	-6.92504	2025-07-25	Own data
Tibicina quadrisignata	Cecos, Ibias	Asturias	29TPH76	43.0176	-6.84959	2025-07-25	Own data
Tibicina quadrisignata	Grandas de Salime	Asturias	29TPH78	43.1859	-6.87984	2025-07-16	Own data
Tibicina quadrisignata	Grandas de Salime	Asturias	29TPH78	43.2219	-6.85471	2025-07-16	Own data
Tibicina quadrisignata	Grandas de Salime	Asturias	29TPH78	43.1791	-6.87878	2025-07-16	Own data
Tibicina quadrisignata	Grandas de Salime	Asturias	29TPH78	43.1801	-6.88568	2024-08-16	Own data
Tibicina quadrisignata	Grandas de Salime	Asturias	29TPH78	43.1788	-6.88263	2024-08-16	Own data
Tibicina quadrisignata	Grandas de Salime	Asturias	29TPH78	43.2303	-6.85666	2025-07-25	Own data
Tibicina quadrisignata	Grandas de Salime	Asturias	29TPH78	43.1784	-6.88287	2025-07-16	Own data
Tibicina quadrisignata	Grandas de Salime	Asturias	29TPH78	43.1805	-6.88497	2025-07-16	Own data
Tibicina quadrisignata	Grandas de Salime	Asturias	29TPH78	43.1823	-6.88394	2025-07-16	Own data
Tibicina quadrisignata	Grandas de Salime	Asturias	29TPH78	43.1823	-6.88366	2025-07-16	Own data
Tibicina quadrisignata	Grandas de Salime	Asturias	29TPH78	43.1842	-6.88256	2025-07-16	Own data
Tibicina quadrisignata	Grandas de Salime	Asturias	29TPH78	43.1848	-6.88163	2025-07-16	Own data
Tibicina quadrisignata	Marentes, Ibias	Asturias	29TPH77	43.0672	-6.8822	2025-07-16	Own data
Tibicina quadrisignata	Pesoz, San Martín de Oscos	Asturias	29TPH69	43.2941	-6.90605	2025-07-25	Own data
Tibicina quadrisignata	Pesoz, San Martín de Oscos	Asturias	29TPH69	43.2949	-6.90504	2025-07-25	Own data
Tibicina quadrisignata	Pesoz, San Martín de Oscos	Asturias	29TPH79	43.2804	-6.90278	2025-07-25	Own data
Tibicina quadrisignata	Pezós	Asturias	29TPH69	43.2463	-6.9074	2025-07-25	Own data
Tibicina quadrisignata	Pezós	Asturias	29TPH79	43.2694	-6.89081	2025-07-25	Own data
Tibicina quadrisignata	Pezós	Asturias	29TPH79	43.2632	-6.8813	2025-07-25	Own data
Tibicina quadrisignata	Pezós	Asturias	29TPH79	43.2984	-6.84205	2025-08-09	Own data
Tibicina quadrisignata	San Antolín de Ibias, Ibias	Asturias	29TPH76	43.0308	-6.87037	2025-07-25	Own data
Tibicina quadrisignata	San Antolín de Ibias, Ibias	Asturias	29TPH76	43.0538	-6.87695	2025-07-25	Own data
Tibicina quadrisignata	San Emiliano, Allande	Asturias	29TPH79	43.244	-6.8352	2025-07-16	Own data
Tibicina quadrisignata	San Emiliano, Allande	Asturias	29TPH79	43.2768	-6.82783	2025-07-25	Own data
Tibicina quadrisignata	San Emiliano, Allande	Asturias	29TPH79	43.2758	-6.82745	2025-07-25	Own data
Tibicina quadrisignata	San Emiliano, Allande	Asturias	29TPH79	43.2772	-6.82621	2025-07-25	Own data
Tibicina quadrisignata	San Emiliano, Allande	Asturias	29TPH79	43.2758	-6.82175	2025-07-25	Own data
Tibicina quadrisignata	San Emiliano, Allande	Asturias	29TPH79	43.2776	-6.81844	2025-07-25	Own data
Tibicina quadrisignata	San Emiliano, Allande	Asturias	29TPH79	43.2775	-6.8148	2025-07-25	Own data
Tibicina quadrisignata	San Martín del Valledor, Allande	Asturias	29TPH78	43.1679	-6.83556	2025-07-25	Own data
Tibicina quadrisignata	San Martín del Valledor, Allande	Asturias	29TPH78	43.1736	-6.79292	2025-07-25	Own data
Tibicina quadrisignata	San Martín del Valledor, Allande	Asturias	29TPH78	43.1733	-6.79065	2025-07-25	Own data
Tibicina quadrisignata	San Martín del Valledor, Allande	Asturias	29TPH88	43.175	-6.78477	2025-07-25	Own data
Tibicina quadrisignata	San Martín del Valledor, Allande	Asturias	29TPH88	43.1793	-6.78337	2025-07-25	Own data
Tibicina quadrisignata	Sena, Ibias	Asturias	29TPH66	43.0359	-6.93852	2024-08-17	Own data
Tibicina quadrisignata	Sena, Ibias	Asturias	29TPH67	43.0815	-6.93083	2024-08-17	Own data
Tibicina quadrisignata	Seroiro, Ibias	Asturias	29TPH76	43.0572	-6.82575	2025-07-16	Own data
Tibicina quadrisignata	Seroiro, Ibias	Asturias	29TPH76	43.0575	-6.83073	2025-07-16	Own data
Tibicina quadrisignata	Taladrid, Ibias	Asturias	29TPH86	42.9751	-6.73638	2025-07-25	Own data
Tibicina quadrisignata	Taladrid, Ibias	Asturias	29TPH85	42.9591	-6.71087	2025-07-25	Own data
Tibicina quadrisignata	Tormaleo, Ibias	Asturias	29TPH85	42.932	-6.76595	2025-07-25	Own data
Tibicina quadrisignata	Tormaleo, Ibias	Asturias	29TPH85	42.9343	-6.76484	2025-07-25	Own data
Tibicina quadrisignata	Villarpedre, Grandas de Salime	Asturias	29TPH78	43.1696	-6.83812	2025-07-25	Own data
Tibicina quadrisignata	Vitos, Grandas de Salime	Asturias	29TPH68	43.2254	-6.92504	2025-07-25	Own data
Lyristes plebejus	Potes	Cantabria		43.1572	-4.6111	2025-06-17	Merel Arink
Lyristes plebejus	Santo Toribio de Liébana	Cantabria		43.1519	-4.65366	2024-06-27	Paulo Caseirito
Lyristes plebejus	Potes	Cantabria		43.1371	-4.63809	2023-08-15	Thijs Valkenburg
